# Supplementary material for: Clinical activity is an independent risk factor of ischemic heart and cerebrovascular arterial disease in patients with inflammatory bowel disease
Source: PLoS One. 2018 Aug 31;13(8):e0201991. doi: 10.1371/journal.pone.0201991 (PMC6118365; doi:10.1371/journal.pone.0201991)
Supplement: S1 File — (XLSX) [file pone.0201991.s001.xlsx]

## Sheet: Feuil1
ID	arterial_event	smoker	arterial_hypertension	diabetes	dyslipidemia	CTC_1_0to20mgperday_2_over20mg	immunossupressants	TNFi	meanCRP_over_5_in1y	meanCRP_over_5_in3y	Clinical_activity	sex	arterial_event_type
1	1	1	1	0	0	0	1	0	1	1	0	female	stroke
3	0	1	0	0	0	0	1	1	1	1	0	female
5	0	1	1	0	0	1	1	1	0	0	0	female
6	1	0	1	0	0	0	0	0	1	0	0	male	Acute coronary syndrome
9	0	1	0	1	0	1	0	0	1	1	0	male
10	0	1	0	0	0	0	0	0	1	1	0	male
11	1	1	0	0	1	0	0	0	1	1	0	male	Acute coronary syndrome
12	0	0	0	0	0	1	0	0	1	1	1	male
14	0	0	0	0	0	0	0	0	0	0	1	male
15	0	0	0	0	0	0	0	0	0	0	1	male
16	1	0	1	0	0	0	0	0	1	1	1	female	stroke
17	0	0	0	0	0	0	0	0	0	0	0	female
18	0	0	0	0	0	1	0	0	0	0	0	female
20	1	1	1	1	1	1	1	0	1	1	1	male	Acute coronary syndrome
21	0	1	1	0	1	0	0	0	0	0	0	male
25	1	0	0	1	1	0	0	0	0	0	0	male	Acute coronary syndrome
27	0	0	0	0	0	0	0	0	1	1	0	male
28	0	1	0	0	0	0	0	0	0	1	0	male
29	1	0	1	0	1	0	0	0	0	0	1	male	stroke
30	0	0	1	0	1	0	0	0	1	1	0	male
31	0	0	0	0	0	0	0	0	0	0	0	male
33	0	0	0	0	0	0	1	0	0	0	0	male
34	1	0	1	0	1	0	0	0	0	0	1	male	Acute coronary syndrome
36	0	1	0	0	0	0	1	0	0	0	0	male
38	1	0	1	0	0	0	1	0	0	0	0	male	Acute coronary syndrome
39	0	0	0	0	0	0	0	0	1	1	0	male
40	0	0	1	0	0	0	0	0	1	1	1	male
42	1	0	1	1	1	0	0	0	1	1	1	male	Acute coronary syndrome
43	0	0	0	0	1	1	0	0	1	0	1	male
44	0	0	1	0	1	0	0	0	0	0	0	male
46	1	0	0	0	0	0	0	0	1	1	0	male	Acute coronary syndrome
49	0	0	0	0	0	1	0	0	1	1	0	male
50	0	0	0	0	0	0	0	0	0	0	0	male
51	1	0	0	1	0	0	0	0	1	1	0	male	Acute coronary syndrome
52	0	0	0	0	0	0	1	0	0	0	0	male
54	0	0	0	0	0	0	0	0	0	0	0	male
55	0	0	0	1	0	1	1	0	1	1	0	male
56	1	0	0	0	0	0	0	0	1	1	1	male	Acute coronary syndrome
57	0	0	0	0	0	0	1	0	0	0	0	male
58	0	0	0	0	0	1	1	0	1	1	1	male
60	1	0	0	0	0	0	0	0	1	1	1	male	Acute coronary syndrome
61	0	0	1	0	0	0	0	0	1	1	0	male
63	0	0	1	0	0	0	0	0	0	0	0	male
65	1	1	1	0	0	0	1	1	1	1	1	female	Acute coronary syndrome
66	0	1	0	0	0	0	0	1	0	0	0	female
67	0	0	0	0	0	0	1	0	0	0	0	female
69	0	1	0	0	0	0	1	0	0	0	0	female
70	1	1	0	1	0	0	0	1	1	1	1	female	Acute coronary syndrome
71	0	0	0	0	0	0	0	0	0	0	0	female
74	0	0	1	0	0	0	0	0	0	0	0	female
75	1	1	0	0	0	0	0	0	0	0	0	female	Acute coronary syndrome
78	0	1	0	0	0	0	0	0	0	0	0	female
80	1	1	1	0	0	1	0	0	0	0	0	female	stroke
81	0	0	0	0	0	0	1	0	1	0	0	female
82	0	0	0	0	0	0	1	0	0	0	0	female
84	0	1	0	0	0	0	1	0	0	0	0	female
85	1	1	0	0	0	1	1	0	1	1	1	female	stroke
87	0	1	0	0	0	2	0	1	1	1	1	female
89	1	1	0	0	1	1	0	0	1	1	0	female	Acute coronary syndrome
90	0	1	0	0	0	0	0	0	0	0	0	female
92	0	1	1	0	0	1	0	0	1	1	1	female
93	1	1	0	0	0	1	1	0	0	1	1	female	stroke
94	0	1	0	0	0	0	0	0	1	0	0	female
95	0	0	0	0	0	0	0	0	1	1	0	female
96	0	1	0	0	0	0	1	0	0	0	0	female
97	1	0	0	0	0	0	0	0	1	1	0	female	Acute coronary syndrome
98	0	0	1	0	0	0	0	0	0	0	0	female
99	0	0	1	0	0	0	0	0	0	0	0	female
102	1	1	1	0	0	1	0	0	0	0	0	male	Acute coronary syndrome
105	0	1	0	0	0	0	1	0	0	1	0	male
107	1	0	1	1	1	0	0	0	0	0	1	male	Acute coronary syndrome
109	0	0	0	0	0	0	0	0	1	0	0	male
111	0	1	1	0	1	0	0	0	0	1	0	male
112	1	0	0	0	0	1	0	0	0	0	1	female	stroke
114	0	0	0	0	0	1	0	0	0	0	0	female
115	0	0	0	0	0	0	0	0	0	0	0	female
116	0	0	1	0	1	0	0	0	0	0	0	female
117	1	0	1	0	0	0	0	0	0	0	0	female	Acute coronary syndrome
121	0	0	1	0	1	1	1	0	0	0	0	female
122	1	0	1	1	1	0	0	0	0	0	1	male	stroke
126	0	0	0	0	0	0	1	0	0	1	0	male
127	1	1	1	0	1	0	0	0	1	1	0	male	Acute coronary syndrome
128	0	1	0	0	0	1	0	0	0	1	0	male
129	0	1	1	0	1	1	0	0	1	1	0	male
130	0	1	0	0	0	1	1	0	1	1	0	male
132	1	1	0	0	0	2	1	0	1	1	1	male	Acute coronary syndrome
133	1	1	1	0	0	1	0	0	1	1	1	male	Acute coronary syndrome
135	0	1	0	0	0	0	0	0	0	0	0	male
136	0	1	0	0	0	1	0	0	0	0	0	male
137	0	1	0	0	0	0	1	0	0	0	0	male
